# Supplementary material for: Feasibility evaluation of N-Isopropyl Acrylamide 3D gel dosimeters for proton therapy
Source: PLoS One. 2023 Sep 12;18(9):e0291507. doi: 10.1371/journal.pone.0291507 (PMC10497135; doi:10.1371/journal.pone.0291507)
Supplement: S1 File — (XLSX) [file pone.0291507.s001.xlsx]

## Sheet: 工作表1
Depth(cm) Dose(Gy)	0	1.01	2.01	3.01	4	5	6
5,3,3,10-Scan 1	0	0.000244045	0.0017295	0.00230949	0.0037423	0.0047002	0.00545072
5,3,3,10-Scan 2	0	0.000470568	0.00210551	0.00282806	0.00346183	0.00452778	0.0058484
5,5,3,5-Scan 1	0	0.00144024	0.00392759	0.00620409	0.00891966	0.0106401	0.0128193
5,5,3,5-Scan 2	0	0.00194424	0.00315189	0.00563173	0.00900735	0.0107352	0.013197
