# Supplementary material for: Feasibility evaluation of N-Isopropyl Acrylamide 3D gel dosimeters for proton therapy
Source: PLoS One. 2023 Sep 12;18(9):e0291507. doi: 10.1371/journal.pone.0291507 (PMC10497135; doi:10.1371/journal.pone.0291507)
Supplement: S2 File — (XLSX) [file pone.0291507.s002.xlsx]

## Sheet: Fig5(a)
Depth(mm)	20	30	40	50	55	60	61	62	63	64	65	66	67	68	69	70	71	72	73	74	75
Scan 1	0.262963	0.293846	0.323889	0.370615	0.4127	0.499274	0.528192	0.560896	0.59961	0.647954	0.713396	0.778513	0.885777	0.968698	0.939493	0.848231	0.677796	0.338015	0.0898909	0.0292825
Scan 2	0.262963	0.292164	0.31765	0.358003	0.396984	0.480413	0.508902	0.541317	0.579919	0.628165	0.693815	0.75942	0.868066	0.953071	0.924639	0.833449	0.663317	0.31541	0.0558305	-0.0117955
TPS	0.262963	0.2833	0.311933	0.359036	0.398876	0.465463	0.484804	0.507461	0.537225	0.570691	0.613185	0.669621	0.750472	0.871831	1	0.974771	0.702186	0.335418	0.0939353	0.0129961	0.000723604

## Sheet: Fig5(b)
Depth(mm)	20	30	40	50	55	60	61	62	63	64	65	66	67	68	69	70	71	72	73	74	75
Scan 1	0.262963	0.304727	0.353074	0.420395	0.472391	0.550556	0.573445	0.598565	0.621497	0.658163	0.705792	0.769363	0.853526	0.921463	0.967802	0.922948	0.776157	0.474748	0.258239	0.121808	0.099302
Scan 2	0.262963	0.297096	0.332081	0.385214	0.429076	0.492442	0.51063	0.530044	0.547746	0.576083	0.613579	0.664879	0.735561	0.797427	0.863417	0.88868	0.826523	0.535991	0.275849	0.0811595	0.0317065
TPS	0.262963	0.2833	0.311933	0.359036	0.398876	0.465463	0.484804	0.507461	0.537225	0.570691	0.613185	0.669621	0.750472	0.871831	1	0.974771	0.702186	0.335418	0.0939353	0.0129961	0.000723604
