# Supplementary material for: Feasibility evaluation of N-Isopropyl Acrylamide 3D gel dosimeters for proton therapy
Source: PLoS One. 2023 Sep 12;18(9):e0291507. doi: 10.1371/journal.pone.0291507 (PMC10497135; doi:10.1371/journal.pone.0291507)
Supplement: S3 File — (XLSX) [file pone.0291507.s003.xlsx]

## Sheet: Fig6(a)
Depth(mm)	20	30	40	50	55	60	61	62	63	64	65	66	67	68	69	70	71	72	73	74	75
Scan 1	0.262963	0.302159	0.339377	0.392162	0.435917	0.524887	0.642874	0.664322	0.691667	0.726397	0.775039	0.82483	0.906104	0.954344	0.920357	0.853439	0.717337	0.350325	0.0883004	0.0271674
Scan 2	0.262963	0.297714	0.327872	0.371808	0.410798	0.494026	0.524433	0.556949	0.59478	0.641822	0.706339	0.771046	0.874023	0.931826	0.876196	0.814597	0.681492	0.314259	0.0473571
TPS	0.262963	0.2833	0.311933	0.359036	0.398876	0.465463	0.484804	0.507461	0.537225	0.570691	0.613185	0.669621	0.750472	0.871831	1	0.974771	0.702186	0.335418	0.0939353	0.0129961	0.000723604

## Sheet: Fig6(b)
Depth(mm)	20	30	40	50	55	60	61	62	63	64	65	66	67	68	69	70	71	72	73	74	75
Scan 1	0.262963	0.349616	0.435869	0.549711	0.618614	0.675174	0.67981	0.679422	0.674408	0.65908	0.630365	0.586637	0.530039	0.484534	0.429499	0.380352	0.327634	0.0706619
Scan 2	0.262963	0.345919	0.427441	0.535539	0.60148	0.654873	0.659373	0.65819	0.652488	0.636204	0.606576	0.563114	0.50791	0.463755	0.411114	0.364282	0.31368	0.0619923
TPS	0.262963	0.2833	0.311933	0.359036	0.398876	0.465463	0.484804	0.507461	0.537225	0.570691	0.613185	0.669621	0.750472	0.871831	1	0.974771	0.702186	0.335418	0.0939353	0.0129961	0.000723604
