# Supplementary material for: Feasibility evaluation of N-Isopropyl Acrylamide 3D gel dosimeters for proton therapy
Source: PLoS One. 2023 Sep 12;18(9):e0291507. doi: 10.1371/journal.pone.0291507 (PMC10497135; doi:10.1371/journal.pone.0291507)
Supplement: S4 File — (XLSX) [file pone.0291507.s004.xlsx]

## Sheet: 工作表1
80MU/min
20mm
h	5h	10h	15h	20h	24h	36h	48h	60h	72h	84h	96h	108h	120h	132h	144h
2Gy-Scan 1	0.00144598	0.00181235	0.00174297	0.00186874	0.0019362	0.00209939	0.00201875	0.00211792	0.0020259	0.0021019	0.00211432	0.00218432	0.00213164	0.00222352	0.00208296
2Gy-Scan 2	0.00146599	0.00172341	0.00172455	0.00183835	0.00190755	0.00201336	0.00204889	0.00205938	0.00195949	0.00210426	0.00209158	0.00211267	0.00212748	0.00229268	0.00219079
4Gy-Scan 1	0.00329923	0.00396507	0.00404381	0.00435349	0.00450791	0.00470418	0.00486727	0.00489189	0.00487757	0.00500961	0.00507036	0.00509786	0.00506698	0.00523488	0.00525187
4Gy-Scan 2	0.00324273	0.00396316	0.0040346	0.00434377	0.00449548	0.00468397	0.00480893	0.00484483	0.00488341	0.00496931	0.00500821	0.00513478	0.00511599	0.0052421	0.00527604
6Gy-Scan 1	0.00561186	0.0063255	0.00655619	0.00682405	0.00708297	0.00725821	0.00732282	0.00744237	0.00741432	0.0075676	0.0076255	0.00766823	0.00772852	0.00780225	0.00789537
6Gy-Scan 2	0.00554907	0.00633538	0.00646747	0.00682865	0.00701461	0.00716943	0.00732068	0.00736069	0.0073939	0.00747196	0.00757401	0.00765861	0.0077263	0.0078013	0.00781932
