# Supplementary material for: Feasibility evaluation of N-Isopropyl Acrylamide 3D gel dosimeters for proton therapy
Source: PLoS One. 2023 Sep 12;18(9):e0291507. doi: 10.1371/journal.pone.0291507 (PMC10497135; doi:10.1371/journal.pone.0291507)
Supplement: S5 File — (XLSX) [file pone.0291507.s005.xlsx]

## Sheet: 工作表1
Depth = 20 mm		Dose Rates:20,40,80 MU/min
Dose	0	2	4	6
20MU/min-Scan 1	0	0.00235034	0.00494416	0.00717066
20MU/min-Scan 2	0	0.00236257	0.00490324	0.00708509
40MU/min-Scan 1	0	0.00247176	0.0046791	0.00766044
40MU/min-Scan 2	0	0.00256575	0.00494357	0.00740036
80MU/min-Scan 1	0	0.00201875	0.00486727	0.00732282
80MU/min-Scan 2	0	0.00204889	0.00480893	0.00732068
