# Supplementary material for: Feasibility evaluation of N-Isopropyl Acrylamide 3D gel dosimeters for proton therapy
Source: PLoS One. 2023 Sep 12;18(9):e0291507. doi: 10.1371/journal.pone.0291507 (PMC10497135; doi:10.1371/journal.pone.0291507)
Supplement: S6 File — (XLSX) [file pone.0291507.s006.xlsx]

## Sheet: 工作表1
Dose(Gy)	0	1	2	3
120MeV-Scan 1	0	0.00161265	0.00263701	0.00444545
120MeV-Scan 2	0	0.00129479	0.00257977	0.0046637
100MeV-Scan 1	0	0.00137369	0.00296952	0.00406646
100MeV-Scan 2	0	0.00208936	0.00317456	0.00404579
80MeV-Scan 1	0	0.00140827	0.00283007	0.00375072
80MeV-Scan 2	0	0.00155994	0.0026452	0.00382676
